# Supplementary material for: The opposite effects of nandrolone decanoate and exercise on anxiety levels in rats may involve alterations in hippocampal parvalbumin–positive interneurons
Source: PLoS One. 2017 Dec 12;12(12):e0189595. doi: 10.1371/journal.pone.0189595 (PMC5726625; doi:10.1371/journal.pone.0189595)
Supplement: S1 Table — (XLSX) [file pone.0189595.s001.xlsx]

## Sheet: Raw data
S1 Dataset. Raw data
	A. Parameters obtained in OF test					B. Parameters obtained in EPM test								C. Parameter obtained in EBW test	D. Serum hormones levels			E. Number of PV immunoreactive neurons in hippocampal tissue
	Total distance moved (cm)	Velocity (cm/s)	Percentage of time moving	Cumulative duration in the centre zone (s)	Frequency in the centre zone	Cumulative duration in open arms (s)	Frequency in open arms	Total distance moved (cm)	Velocity (cm/s)	Rercentage of time moving	Number of rearings	Number of head-dippings	Total exploratory activity – TEA episodes	Percentage of shortening the time to cross the beam between trials	Testosterone (ng/ml)	Dihydrotestosterone (pg/ml)	Estradiol (ng/ml)	CA1	CA2/3	Dentate gyrus
Control	868.503	2.59551	15.5535	22.2041	5	130.82	13	725.82	1.75218	21.6879	3	5	8	42.3423	1.28	231	16.42	4.62428	11.0553	1.12782
	968.4	3.0957	32.2363	8.40627	13	52.8517	7	543.337	3.81056	34.0235	5	2	7	63.964	1.36	200	12.74	3.19635	9.31373	2.00669
	1071.32	3.6056	40.778	35.6525	11	87.8076	3	1158.74	3.64502	49.1147	5	4	9	56.7568	1.19	864	8.36	5.15759	11.8557	2.5
	1017.62	3.59069	70.9213	24.6261	14	98.6966	10	946.529	3.16891	44.6437	6	1	7	63.964	1.526	854	15.41	6.66667	8.28025	4.78261
	668.503	1.59551	15.5535	25.2041	5	50.8204	13	725.82	1.75218	21.6879	4	4	8	27.9279	1.937	511	12.9	9.20502	12.5	4.49827
	968.4	3.0957	32.2363	7.40627	9	52.8517	7	543.337	1.81056	24.0235	4	2	6	42.3423	2.132	550	14.2	11.8519	14.5455	5.26316
	971.32	3.6056	40.778	33.6525	20	107.808	6	888.74	3.64502	49.1147	5	2	7	56.7568	1.145	450	10.2	10.2041	11.3636	3.861
	1217.62	4.59069	50.9213	27.6261	14	98.6966	6	946.529	3.16891	44.6437	1	7	8	-15.3153	2.004	498	14.6	11.4894	8.57143	6
Nandrolone	429.901	2.49988	11.0108	17.6163	1	20	3	632.83	1.75804	27.627	3	1	4	3.22581	6.08	558	19.72	7.5	13.2	4.26829
	725.5	2.65051	13.3757	14.2433	4	30.2296	4	572.201	1.55232	22.1943	4	1	5	48.3871	6.66	636	21.16	1.51515	10.7143	4.24028
	434.501	1.18158	4.67123	11.0108	10	15	1	524.652	1.66403	21.8867	4	2	6	48.3871	6.96	760	21	1.82482	6.57895	3.75723
	877.08	1.65863	48.1237	7.0167	10	101.06	7	455.19	1.79963	20.81	2	3	5	61.2903	6.48	624	24.34	5.20833	11.2903	1.2931
	535.411	1.85076	29.2953	16.0353	3	39.0382	3	396.034	1.27404	17.6167	2	2	4	67.7419	3.258	840	24.52	6.19048	7.89474	2.25225
	401.888	1.03958	21.8685	15.2227	5	15	3	593.328	1.66403	21.8867	2	2	4	61.2903	8.717	325	17.24	8.19672	9.375	2.30415
	253.628	1.579	13.6801	17.0069	1	16.6163	2	431.739	0.799632	30.81	3	2	5	22.5806	7.23	684	18.36	1.86047	8.41121	4.16667
	680.69	2.67283	16.3787	15.1	3	49.2972	5	527.63	1.27404	17.6167	3	3	6	9.67742	6.91	702	20.65	0.813008	6.34146	4.33213
																		9.93377	14.1667	7.73196
																		10.4396	19.2661	7.02703
																		7.59494	14.4737	5.55556
																		11.194		5.13595
Exercise	1153.07	4.20992	31.2826	32	9	130.23	6	785.528	1.29506	35.2816	3	5	8	63.3588	2.674	576	17.1	11.0526	11.0526	8.18182
	1257.5	4.55666	69.52	20.8302	6	61.0598	4	1150.46	3.18208	43.2423	8	8	16	75.5725	7.42	1114	14.96	12.2257	12.2257	5.78778
	1187.81	4.32507	50.0343	53.813	8	126	6	708.112	1.36176	18.6182	7	4	11	63.3588	4.9	910	20.6	10.9705	10.9705	7.75194
	703.808	2.71222	35.6202	25.8253	18	77.374	5	695.111	3.31941	43.6997	7	2	9	63.3588	8.22	1580	14.8	9.96169	9.96169	5.56962
	1382.64	4.97427	67.051	33.0029	9	137	11	799.09	4.02791	53.5857	15	10	25	75.5725	6.108	1070	18.36	14.8148	14.8148	6.81818
	1455.37	5.21665	88.5857	36	6	126.426	8	851.169	2.85923	42.308	9	14	23	75.5725	5.74	1156	16.57	19.2982	19.2982	8.22511
	1113.36	4.07696	53.9047	40	18	157.374	5	594.492	1.99009	27.894	3	7	10	75.5725	4.86	1021	22.58	10.1796	10.1796	10.8434
	1179.07	4.29	63.71	32.4122	7	137.232	5	726	2.43	33.51	10	15	25	57.2519	3.96	982	19.64	10.559	10.559	7.79817
																		9.1623	9.1623	6.63507
																		6.25	6.25	7.33138
																		5.4878	5.4878	6.51341
Nandrolone+Exercise	1031.08	3.55863	38.1237	25.8253	3	67.2659	3	872.201	2.11159	33.9667	6	2	8	76.4706	5.2	332	15.98	3.14465	5.67376	1.6129
	896.088	2.87	32.4318	22.4063	14	62.6613	6	655.19	2.25804	27.627	9	12	21	64.7059	6.34	388	24.3	3.15315	7.14286	2.39234
	527.324	1.3	20.1367	20.6006	5	60.8596	4	498.698	1.08215	20	4	4	8	76.4706	7.82	728	15.16	6.83761	6.43275	3.91061
	467.998	1.06	22.4724	28	6	102.041	5	739.965	2.55232	62.1943	8	5	13	64.7059	6.78	776	26.34	5.88235	2.36686	0.980392
	1007.08	2.55863	58.1237	25.8253	13	93.2913	1	382.332	0.658513	7.5407	2	1	3	52.9412	10.28	620	27.25	4.78469	2.10526	0.862069
	496.088	1.87	32.4318	22.4063	7	99.395	2	498.698	1.3135	3.3366	2	8	10	41.1765	9.654	580	28.9	4.42478	8.79121	2.03252
	512.324	1.3	20.1367	20.6006	8	61.0598	3	439.965	0.778452	8.20803	5	7	12	82.3529	5.91	534	31.22	4.65116	15.7068	3.15315
	827.998	3.06	22.4724	25	8	83.79	6	382.332	3.44503	37.5033	8	5	13	70.5882	6.009	475	26.74	7.51174	12.7907	5.17928
																		11.0169		6.97674
